# Supplementary material for: Modeling the Offensive-Defensive Interaction and Resulting Outcomes in Basketball
Source: PLoS One. 2015 Dec 14;10(12):e0144435. doi: 10.1371/journal.pone.0144435 (PMC4684251; doi:10.1371/journal.pone.0144435)
Supplement: S1 Dataset — (XLSX) [file pone.0144435.s001.xlsx]

## Sheet: Tactical_Patterns_13-02-14_Upda
scd	spd	outcome
outballscreen	secondsustain	reset
outballscreen	secondaway	reset
onballscreen	secondaway	new_scd
withoutball	away	free_shoot
withoutball	otp	new_scd
withoutball	otp	free_shoot
outballscreen	switch	free_shoot
onballscreen	rejectaway	new_scd
1x1perimeter	otp	contested_shoot
outballscreen	secondsustain	reset
withoutball	close	reset
1x1post	or	contested_shoot
1x1perimeter	otp	contested_shoot
onballscreen	secondshow	new_scd
withoutball	away	free_shoot
onballscreen	secondaway	free_shoot
1x1perimeter	or	new_scd
1x1post	otp	free_shoot
outballscreen	secondaway	new_scd
withoutball	away	free_shoot
1x1post	nor	contested_shoot
1x1perimeter	otp	new_scd
withoutball	otp	free_shoot
onballscreen	secondsustain	new_scd
withoutball	otp	free_shoot
outballscreen	secondshow	new_scd
withoutball	away	free_shoot
onballscreen	rejectaway	free_shoot
withoutball	otp	reset
onballscreen	switch	reset
outballscreen	thirdopen	free_shoot
outballscreen	secondaway	reset
1x1perimeter	or	contested_shoot
outballscreen	secondaway	reset
1x1perimeter	or	new_scd
withoutball	otp	contested_shoot
1x1perimeter	otp	reset
onballscreen	secondaway	reset
onballscreen	secondaway	reset
onballscreen	secondaway	reset
1x1post	nor	contested_shoot
outballscreen	thirdopen	reset
outballscreen	thirdopen	contested_shoot
1x1perimeter	nor	contested_shoot
onballscreen	secondaway	reset
onballscreen	secondshow	free_shoot
onballscreen	thirdopen	new_scd
onballscreen	switch	free_shoot
outballscreen	secondaway	free_shoot
outballscreen	secondshow	reset
outballscreen	switch	reset
outballscreen	secondsustain	reset
onballscreen	secondaway	reset
1x1perimeter	nor	contested_shoot
1x1perimeter	nor	reset
onballscreen	trap	new_scd
withoutball	away	free_shoot
outballscreen	secondsustain	new_scd
onballscreen	thirdopen	new_scd
onballscreen	secondaway	reset
outballscreen	switch	new_scd
withoutball	otp	free_shoot
onballscreen	secondaway	new_scd
withoutball	away	new_scd
1x1perimeter	otp	free_shoot
onballscreen	fourthsustain	reset
onballscreen	secondaway	free_shoot
onballscreen	secondaway	reset
withoutball	away	free_shoot
outballscreen	secondsustain	free_shoot
1x1perimeter	otp	free_shoot
onballscreen	switch	reset
withoutball	away	new_scd
withoutball	away	free_shoot
1x1perimeter	or	reset
onballscreen	secondsustain	free_shoot
onballscreen	secondaway	new_scd
withoutball	away	free_shoot
outballscreen	switch	reset
outballscreen	secondaway	new_scd
withoutball	away	free_shoot
outballscreen	secondsustain	reset
outballscreen	thirdopen	contested_shoot
onballscreen	thirdopen	new_scd
onballscreen	secondaway	new_scd
withoutball	away	free_shoot
outballscreen	secondsustain	new_scd
onballscreen	secondaway	free_shoot
1x1perimeter	or	new_scd
withoutball	away	free_shoot
1x1perimeter	otp	new_scd
withoutball	away	free_shoot
1x1perimeter	or	reset
onballscreen	secondshow	new_scd
1x1perimeter	otp	new_scd
withoutball	away	reset
1x1perimeter	nor	free_shoot
1x1post	nor	new_scd
withoutball	away	free_shoot
onballscreen	secondaway	reset
1x1post	nor	contested_shoot
withoutball	away	reset
withoutball	close	new_scd
withoutball	away	free_shoot
1x1perimeter	otp	free_shoot
onballscreen	thirdopen	reset
1x1perimeter	or	contested_shoot
onballscreen	secondaway	reset
1x1post	nor	contested_shoot
outballscreen	thirdopen	reset
onballscreen	secondsustain	reset
outballscreen	secondsustain	new_scd
onballscreen	secondaway	reset
1x1perimeter	secondaway	free_shoot
onballscreen	trap	new_scd
withoutball	away	new_scd
1x1perimeter	otp	new_scd
withoutball	away	reset
1x1post	nor	contested_shoot
onballscreen	switch	reset
outballscreen	secondsustain	free_shoot
outballscreen	secondaway	new_scd
outballscreen	thirdopen	free_shoot
onballscreen	thirdopen	new_scd
onballscreen	secondaway	free_shoot
onballscreen	secondshow	reset
outballscreen	secondsustain	new_scd
1x1post	otp	free_shoot
onballscreen	secondaway	new_scd
onballscreen	secondaway	free_shoot
outballscreen	thirdopen	new_scd
onballscreen	secondaway	reset
onballscreen	secondshow	free_shoot
outballscreen	secondshow	new_scd
onballscreen	secondshow	reset
1x1perimeter	nor	contested_shoot
1x1perimeter	or	new_scd
withoutball	away	free_shoot
outballscreen	secondaway	new_scd
onballscreen	thirdopen	new_scd
onballscreen	secondaway	reset
onballscreen	secondaway	contested_shoot
1x1perimeter	otp	reset
onballscreen	switch	contested_shoot
1x1perimeter	otp	free_shoot
outballscreen	secondsustain	new_scd
onballscreen	secondaway	free_shoot
onballscreen	secondshow	reset
1x1perimeter	nor	contested_shoot
outballscreen	switch	new_scd
1x1perimeter	otp	free_shoot
onballscreen	secondaway	reset
outballscreen	secondaway	contested_shoot
onballscreen	thirdopen	free_shoot
onballscreen	thirdopen	new_scd
onballscreen	thirdopen	new_scd
onballscreen	secondaway	reset
1x1post	nor	contested_shoot
outballscreen	secondsustain	free_shoot
onballscreen	secondaway	free_shoot
outballscreen	secondaway	new_scd
onballscreen	secondshow	free_shoot
1x1perimeter	nor	reset
onballscreen	switch	contested_shoot
onballscreen	secondaway	free_shoot
onballscreen	switch	free_shoot
outballscreen	secondsustain	new_scd
onballscreen	secondaway	new_scd
withoutball	away	free_shoot
outballscreen	secondaway	new_scd
onballscreen	secondaway	new_scd
withoutball	away	reset
outballscreen	secondaway	contested_shoot
onballscreen	switch	new_scd
withoutball	away	new_scd
1x1perimeter	otp	new_scd
withoutball	away	contested_shoot
onballscreen	secondshow	new_scd
withoutball	away	free_shoot
onballscreen	thirdopen	reset
onballscreen	secondaway	reset
outballscreen	secondsustain	new_scd
onballscreen	secondaway	new_scd
withoutball	away	reset
onballscreen	secondaway	reset
onballscreen	thirdopen	free_shoot
onballscreen	rejectaway	reset
1x1perimeter	or	contested_shoot
withoutball	away	free_shoot
1x1perimeter	nor	free_shoot
onballscreen	switch	contested_shoot
outballscreen	thirdopen	new_scd
outballscreen	secondshow	free_shoot
1x1perimeter	otp	contested_shoot
onballscreen	secondaway	reset
1x1perimeter	nor	free_shoot
1x1post	nor	contested_shoot
outballscreen	secondsustain	new_scd
onballscreen	rejectaway	free_shoot
onballscreen	secondshow	new_scd
withoutball	away	free_shoot
onballscreen	secondshow	new_scd
withoutball	away	free_shoot
onballscreen	secondsustain	new_scd
withoutball	away	reset
onballscreen	rejectaway	free_shoot
outballscreen	thirdopen	reset
1x1perimeter	nor	reset
1x1post	nor	free_shoot
1x1perimeter	nor	new_scd
withoutball	away	free_shoot
outballscreen	secondsustain	new_scd
onballscreen	thirdopen	free_shoot
onballscreen	secondshow	new_scd
outballscreen	thirdopen	reset
1x1perimeter	nor	contested_shoot
outballscreen	secondaway	new_scd
onballscreen	secondshow	reset
withoutball	close	reset
onballscreen	secondshow	new_scd
withoutball	away	reset
1x1post	nor	reset
withoutball	away	free_shoot
1x1post	nor	contested_shoot
onballscreen	secondaway	contested_shoot
outballscreen	secondaway	new_scd
1x1perimeter	otp	free_shoot
onballscreen	secondshow	new_scd
outballscreen	secondaway	free_shoot
1x1post	nor	new_scd
withoutball	away	reset
onballscreen	secondaway	free_shoot
onballscreen	rejectaway	new_scd
1x1perimeter	otp	free_shoot
withoutball	away	free_shoot
1x1post	nor	new_scd
withoutball	away	free_shoot
1x1perimeter	nor	reset
outballscreen	thirdopen	free_shoot
onballscreen	secondaway	reset
1x1perimeter	nor	reset
1x1post	nor	reset
onballscreen	secondshow	reset
onballscreen	secondshow	new_scd
withoutball	away	free_shoot
onballscreen	secondaway	free_shoot
onballscreen	secondshow	new_scd
withoutball	away	free_shoot
outballscreen	secondaway	new_scd
1x1perimeter	otp	free_shoot
outballscreen	switch	new_scd
withoutball	away	free_shoot
outballscreen	switch	free_shoot
outballscreen	secondaway	reset
onballscreen	secondaway	reset
withoutball	close	reset
withoutball	away	free_shoot
onballscreen	secondshow	reset
onballscreen	secondaway	reset
1x1perimeter	or	reset
onballscreen	thirdopen	contested_shoot
withoutball	away	free_shoot
onballscreen	secondaway	free_shoot
outballscreen	thirdopen	free_shoot
onballscreen	secondaway	free_shoot
onballscreen	thirdopen	new_scd
onballscreen	secondaway	reset
1x1perimeter	or	reset
withoutball	away	reset
1x1perimeter	nor	reset
onballscreen	secondaway	free_shoot
1x1perimeter	nor	contested_shoot
1x1perimeter	or	new_scd
withoutball	away	free_shoot
1x1perimeter	nor	new_scd
withoutball	away	reset
outballscreen	thirdopen	new_scd
outballscreen	thirdopen	free_shoot
onballscreen	thirdopen	reset
onballscreen	secondaway	free_shoot
1x1perimeter	otp	contested_shoot
outballscreen	secondsustain	reset
onballscreen	thirdopen	reset
onballscreen	secondshow	reset
outballscreen	switch	free_shoot
outballscreen	secondaway	reset
onballscreen	switch	free_shoot
1x1post	or	turnover
withoutball	otp	free_shoot
onballscreen	secondaway	free_shoot
onballscreen	secondshow	reset
1x1perimeter	or	new_scd
withoutball	otp	reset
1x1perimeter	or	free_shoot
1x1perimeter	or	foul
onballscreen	secondshow	free_shoot
onballscreen	thirdopen	free_shoot
outballscreen	secondsustain	reset
1x1perimeter	or	reset
withoutball	otp	free_shoot
onballscreen	secondaway	reset
onballscreen	secondaway	new_scd
outballscreen	secondaway	reset
withoutball	otp	free_shoot
outballscreen	secondsustain	free_shoot
onballscreen	secondaway	new_scd
1x1post	or	contested_shoot
onballscreen	secondaway	reset
onballscreen	secondaway	free_shoot
onballscreen	secondshow	free_shoot
outballscreen	secondshow	new_scd
1x1perimeter	otp	reset
1x1post	or	reset
withoutball	otp	free_shoot
1x1perimeter	or	reset
onballscreen	secondsustain	free_shoot
outballscreen	secondshow	free_shoot
onballscreen	secondshow	reset
withoutball	otp	free_shoot
1x1perimeter	nor	free_shoot
1x1perimeter	nor	foul
outballscreen	switch	new_scd
withoutball	otp	free_shoot
onballscreen	secondshow	reset
1x1perimeter	nor	new_scd
onballscreen	secondaway	free_shoot
onballscreen	trap	new_scd
withoutball	otp	new_scd
outballscreen	secondshow	new_scd
withoutball	otp	free_shoot
onballscreen	secondsustain	reset
onballscreen	secondshow	turnover
onballscreen	secondshow	new_scd
1x1perimeter	otp	new_scd
withoutball	otp	free_shoot
onballscreen	secondshow	free_shoot
outballscreen	thirdopen	free_shoot
outballscreen	secondsustain	free_shoot
onballscreen	secondshow	turnover
1x1perimeter	or	free_shoot
1x1perimeter	otp	free_shoot
onballscreen	secondaway	new_scd
1x1perimeter	otp	free_shoot
1x1post	otp	contested_shoot
outballscreen	secondshow	reset
onballscreen	secondshow	free_shoot
onballscreen	secondshow	new_scd
withoutball	otp	free_shoot
withoutball	close	turnover
outballscreen	fourthsustain	free_shoot
onballscreen	secondshow	reset
1x1post	or	contested_shoot
1x1post	nor	reset
outballscreen	secondaway	free_shoot
onballscreen	secondaway	reset
1x1perimeter	nor	reset
onballscreen	secondshow	turnover
onballscreen	secondshow	reset
1x1perimeter	or	reset
1x1perimeter	or	turnover
outballscreen	secondshow	reset
1x1perimeter	or	turnover
outballscreen	switch	reset
withoutball	otp	reset
1x1post	nor	contested_shoot
outballscreen	secondaway	contested_shoot
1x1perimeter	nor	reset
1x1perimeter	otp	new_scd
withoutball	otp	new_scd
1x1post	or	contested_shoot
1x1post	or	reset
1x1perimeter	otp	reset
1x1perimeter	otp	free_shoot
onballscreen	secondaway	new_scd
withoutball	otp	free_shoot
1x1post	or	contested_shoot
onballscreen	switch	reset
withoutball	otp	free_shoot
onballscreen	secondaway	reset
1x1perimeter	otp	free_shoot
onballscreen	secondshow	free_shoot
1x1perimeter	otp	free_shoot
1x1perimeter	or	reset
1x1perimeter	or	reset
withoutball	otp	free_shoot
onballscreen	secondshow	reset
1x1perimeter	or	free_shoot
onballscreen	secondshow	turnover
onballscreen	secondsustain	reset
onballscreen	secondshow	reset
onballscreen	secondshow	turnover
onballscreen	secondshow	reset
withoutball	otp	free_shoot
onballscreen	secondshow	reset
withoutball	otp	free_shoot
onballscreen	switch	reset
withoutball	otp	free_shoot
onballscreen	secondshow	free_shoot
withoutball	nor	free_shoot
onballscreen	secondshow	foul
1x1perimeter	or	contested_shoot
onballscreen	trap	turnover
1x1perimeter	or	contested_shoot
withoutball	otp	new_scd
1x1post	or	reset
1x1perimeter	or	free_shoot
onballscreen	trap	new_scd
withoutball	otp	foul
withoutball	close	free_shoot
withoutball	otp	free_shoot
onballscreen	secondshow	free_shoot
withoutball	otp	free_shoot
1x1post	or	reset
withoutball	otp	free_shoot
onballscreen	secondsustain	free_shoot
withoutball	nor	free_shoot
onballscreen	secondshow	reset
1x1perimeter	or	contested_shoot
withoutball	close	free_shoot
onballscreen	secondshow	reset
1x1post	or	contested_shoot
onballscreen	secondshow	reset
onballscreen	secondshow	reset
1x1perimeter	nor	turnover
withoutball	nor	free_shoot
onballscreen	switch	reset
withoutball	otp	free_shoot
1x1post	or	reset
withoutball	otp	turnover
outballscreen	secondsustain	reset
1x1perimeter	otp	reset
outballscreen	secondsustain	free_shoot
1x1perimeter	nor	foul
1x1perimeter	or	free_shoot
onballscreen	trap	new_scd
withoutball	otp	free_shoot
1x1perimeter	or	contested_shoot
1x1perimeter	or	turnover
outballscreen	secondshow	reset
1x1post	or	contested_shoot
1x1perimeter	or	contested_shoot
1x1perimeter	or	contested_shoot
1x1perimeter	nor	contested_shoot
onballscreen	secondshow	new_scd
1x1perimeter	otp	free_shoot
1x1post	or	new_scd
1x1perimeter	otp	free_shoot
onballscreen	rejectaway	free_shoot
1x1perimeter	or	foul
outballscreen	secondsustain	new_scd
withoutball	otp	free_shoot
outballscreen	secondshow	free_shoot
1x1perimeter	nor	new_scd
withoutball	otp	new_scd
1x1perimeter	or	contested_shoot
1x1perimeter	nor	new_scd
withoutball	otp	free_shoot
onballscreen	secondshow	turnover
onballscreen	trap	free_shoot
withoutball	otp	free_shoot
withoutball	otp	foul
onballscreen	secondshow	free_shoot
onballscreen	rejectaway	new_scd
onballscreen	secondaway	free_shoot
onballscreen	rejectaway	free_shoot
onballscreen	trap	new_scd
withoutball	otp	free_shoot
onballscreen	rejectaway	new_scd
withoutball	otp	free_shoot
onballscreen	secondaway	foul
onballscreen	secondaway	reset
onballscreen	secondsustain	foul
withoutball	away	turnover
onballscreen	secondshow	new_scd
withoutball	otp	new_scd
onballscreen	secondaway	free_shoot
onballscreen	secondshow	new_scd
onballscreen	secondaway	foul
1x1perimeter	or	new_scd
withoutball	otp	new_scd
1x1perimeter	otp	new_scd
withoutball	otp	free_shoot
onballscreen	rejectaway	reset
onballscreen	rejectaway	free_shoot
onballscreen	switch	reset
withoutball	otp	free_shoot
onballscreen	secondaway	free_shoot
onballscreen	secondaway	contested_shoot
outballscreen	switch	free_shoot
1x1perimeter	or	free_shoot
1x1post	or	contested_shoot
1x1perimeter	or	new_scd
withoutball	otp	new_scd
withoutball	otp	turnover
onballscreen	trap	new_scd
withoutball	otp	new_scd
onballscreen	rejectaway	free_shoot
onballscreen	secondshow	new_scd
onballscreen	secondaway	free_shoot
1x1post	nor	reset
onballscreen	rejectaway	free_shoot
outballscreen	secondsustain	free_shoot
onballscreen	secondshow	free_shoot
outballscreen	secondsustain	new_scd
onballscreen	secondaway	free_shoot
onballscreen	secondaway	new_scd
withoutball	away	new_scd
withoutball	away	free_shoot
1x1perimeter	or	new_scd
withoutball	away	reset
withoutball	close	reset
1x1perimeter	nor	contested_shoot
1x1perimeter	or	reset
outballscreen	secondsustain	new_scd
onballscreen	secondaway	free_shoot
outballscreen	thirdopen	contested_shoot
outballscreen	secondsustain	free_shoot
onballscreen	secondshow	new_scd
withoutball	away	free_shoot
1x1post	nor	free_shoot
onballscreen	secondshow	new_scd
withoutball	away	new_scd
1x1perimeter	otp	reset
1x1perimeter	or	contested_shoot
withoutball	away	new_scd
1x1perimeter	otp	free_shoot
onballscreen	switch	reset
withoutball	away	free_shoot
1x1post	nor	new_scd
withoutball	away	new_scd
1x1perimeter	otp	free_shoot
onballscreen	secondaway	new_scd
withoutball	away	free_shoot
outballscreen	secondsustain	new_scd
onballscreen	switch	contested_shoot
onballscreen	switch	new_scd
1x1perimeter	nor	free_shoot
outballscreen	secondaway	reset
outballscreen	switch	free_shoot
outballscreen	secondaway	new_scd
withoutball	away	free_shoot
outballscreen	secondaway	free_shoot
onballscreen	switch	contested_shoot
1x1post	nor	free_shoot
onballscreen	secondshow	new_scd
withoutball	away	new_scd
1x1post	otp	reset
outballscreen	switch	reset
1x1post	nor	reset
onballscreen	secondshow	reset
onballscreen	switch	contested_shoot
withoutball	away	free_shoot
1x1perimeter	otp	reset
outballscreen	secondaway	new_scd
onballscreen	secondshow	new_scd
withoutball	away	reset
withoutball	close	free_shoot
onballscreen	rejectaway	new_scd
withoutball	away	free_shoot
withoutball	close	reset
1x1post	nor	new_scd
withoutball	away	free_shoot
onballscreen	rejectaway	reset
1x1perimeter	nor	new_scd
withoutball	away	free_shoot
onballscreen	secondaway	new_scd
withoutball	away	free_shoot
onballscreen	switch	contested_shoot
onballscreen	rejectaway	free_shoot
onballscreen	secondaway	free_shoot
onballscreen	secondaway	free_shoot
onballscreen	rejectaway	new_scd
withoutball	away	reset
1x1perimeter	nor	reset
onballscreen	secondaway	reset
1x1perimeter	or	reset
1x1post	or	contested_shoot
1x1perimeter	otp	reset
1x1perimeter	nor	new_scd
withoutball	away	free_shoot
onballscreen	secondaway	free_shoot
onballscreen	secondshow	new_scd
1x1perimeter	nor	contested_shoot
onballscreen	switch	new_scd
withoutball	otp	new_scd
1x1post	otp	free_shoot
onballscreen	secondaway	contested_shoot
onballscreen	secondshow	new_scd
withoutball	away	new_scd
1x1perimeter	otp	reset
1x1perimeter	nor	free_shoot
1x1post	nor	new_scd
withoutball	away	new_scd
1x1perimeter	otp	new_scd
withoutball	away	free_shoot
1x1post	nor	contested_shoot
onballscreen	rejectaway	new_scd
withoutball	away	reset
1x1post	nor	contested_shoot
outballscreen	fourthsustain	free_shoot
onballscreen	secondaway	free_shoot
onballscreen	thirdopen	new_scd
onballscreen	secondaway	reset
1x1perimeter	or	reset
1x1perimeter	nor	contested_shoot
1x1perimeter	nor	free_shoot
withoutball	close	reset
onballscreen	thirdopen	free_shoot
onballscreen	trap	new_scd
withoutball	away	reset
onballscreen	secondshow	free_shoot
1x1post	nor	contested_shoot
outballscreen	thirdopen	free_shoot
outballscreen	switch	free_shoot
1x1post	otp	free_shoot
outballscreen	thirdopen	free_shoot
1x1post	or	free_shoot
onballscreen	switch	new_scd
withoutball	away	free_shoot
outballscreen	secondshow	free_shoot
onballscreen	secondshow	new_scd
withoutball	away	foul
outballscreen	secondaway	new_scd
withoutball	away	free_shoot
1x1perimeter	nor	free_shoot
onballscreen	secondaway	free_shoot
onballscreen	secondaway	reset
1x1perimeter	nor	reset
1x1post	nor	free_shoot
outballscreen	switch	new_scd
withoutball	away	free_shoot
outballscreen	secondaway	free_shoot
onballscreen	secondshow	new_scd
withoutball	away	free_shoot
onballscreen	secondshow	new_scd
withoutball	away	free_shoot
outballscreen	secondsustain	reset
onballscreen	secondshow	reset
1x1post	nor	reset
onballscreen	thirdopen	free_shoot
outballscreen	secondsustain	new_scd
1x1perimeter	otp	contested_shoot
withoutball	away	free_shoot
outballscreen	fourthsustain	free_shoot
withoutball	away	new_scd
1x1perimeter	otp	new_scd
withoutball	away	reset
1x1perimeter	nor	contested_shoot
1x1post	nor	contested_shoot
outballscreen	secondsustain	new_scd
withoutball	away	free_shoot
outballscreen	secondaway	new_scd
onballscreen	secondaway	new_scd
onballscreen	trap	reset
withoutball	away	free_shoot
1x1perimeter	or	contested_shoot
outballscreen	secondshow	new_scd
onballscreen	thirdopen	reset
1x1perimeter	otp	new_scd
withoutball	away	free_shoot
1x1perimeter	nor	reset
1x1post	nor	new_scd
withoutball	away	free_shoot
outballscreen	fourthsustain	reset
onballscreen	secondsustain	reset
withoutball	close	free_shoot
outballscreen	thirdopen	new_scd
outballscreen	thirdopen	new_scd
onballscreen	secondshow	new_scd
withoutball	away	free_shoot
onballscreen	secondaway	reset
onballscreen	switch	reset
1x1perimeter	nor	free_shoot
onballscreen	secondaway	free_shoot
1x1perimeter	otp	free_shoot
1x1perimeter	nor	free_shoot
outballscreen	secondsustain	free_shoot
onballscreen	secondshow	free_shoot
withoutball	away	new_scd
1x1perimeter	otp	new_scd
withoutball	away	free_shoot
withoutball	close	new_scd
withoutball	away	contested_shoot
onballscreen	rejectaway	reset
1x1perimeter	otp	new_scd
withoutball	away	new_scd
withoutball	away	free_shoot
onballscreen	secondaway	reset
onballscreen	secondshow	new_scd
withoutball	away	free_shoot
1x1post	nor	new_scd
withoutball	away	free_shoot
onballscreen	secondaway	free_shoot
onballscreen	trap	free_shoot
onballscreen	thirdopen	reset
withoutball	close	reset
1x1perimeter	nor	contested_shoot
1x1perimeter	nor	reset
outballscreen	secondsustain	free_shoot
onballscreen	secondshow	reset
onballscreen	secondaway	reset
outballscreen	switch	new_scd
withoutball	away	free_shoot
withoutball	close	reset
1x1post	nor	contested_shoot
onballscreen	thirdopen	new_scd
onballscreen	secondaway	contested_shoot
onballscreen	thirdopen	reset
1x1perimeter	otp	new_scd
withoutball	away	free_shoot
onballscreen	thirdopen	new_scd
onballscreen	secondaway	free_shoot
onballscreen	secondshow	reset
onballscreen	trap	free_shoot
onballscreen	thirdopen	free_shoot
onballscreen	secondaway	new_scd
withoutball	away	new_scd
1x1perimeter	otp	new_scd
withoutball	away	new_scd
1x1perimeter	otp	free_shoot
onballscreen	switch	free_shoot
1x1perimeter	nor	new_scd
withoutball	away	free_shoot
1x1perimeter	nor	contested_shoot
onballscreen	secondaway	new_scd
withoutball	away	free_shoot
withoutball	away	free_shoot
onballscreen	secondshow	new_scd
withoutball	away	reset
1x1perimeter	nor	free_shoot
onballscreen	secondaway	free_shoot
outballscreen	fourthsustain	new_scd
outballscreen	secondaway	free_shoot
outballscreen	secondshow	new_scd
1x1post	otp	reset
outballscreen	secondaway	free_shoot
onballscreen	secondaway	free_shoot
onballscreen	secondshow	free_shoot
withoutball	close	contested_shoot
onballscreen	secondaway	reset
1x1post	nor	free_shoot
outballscreen	secondsustain	new_scd
onballscreen	secondaway	free_shoot
onballscreen	trap	free_shoot
onballscreen	switch	new_scd
withoutball	away	free_shoot
outballscreen	secondaway	new_scd
onballscreen	secondshow	reset
1x1perimeter	nor	contested_shoot
onballscreen	thirdopen	new_scd
onballscreen	secondaway	reset
1x1perimeter	or	reset
onballscreen	secondshow	reset
1x1perimeter	nor	reset
outballscreen	fourthsustain	free_shoot
withoutball	away	free_shoot
onballscreen	fourthsustain	new_scd
outballscreen	thirdopen	reset
1x1perimeter	nor	contested_shoot
1x1perimeter	or	contested_shoot
outballscreen	secondaway	new_scd
outballscreen	thirdopen	free_shoot
1x1post	nor	contested_shoot
1x1perimeter	nor	new_scd
withoutball	otp	new_scd
outballscreen	secondshow	free_shoot
1x1post	or	contested_shoot
1x1perimeter	nor	new_scd
1x1perimeter	otp	new_scd
withoutball	otp	free_shoot
outballscreen	secondaway	reset
onballscreen	trap	new_scd
withoutball	otp	foul
1x1post	nor	contested_shoot
onballscreen	secondshow	new_scd
withoutball	otp	free_shoot
onballscreen	secondshow	reset
onballscreen	secondshow	new_scd
onballscreen	switch	new_scd
withoutball	otp	free_shoot
onballscreen	thirdopen	free_shoot
onballscreen	thirdopen	free_shoot
onballscreen	secondaway	free_shoot
1x1perimeter	otp	free_shoot
onballscreen	secondshow	contested_shoot
onballscreen	trap	new_scd
withoutball	otp	free_shoot
outballscreen	secondsustain	reset
onballscreen	secondaway	free_shoot
1x1perimeter	nor	contested_shoot
1x1post	nor	contested_shoot
outballscreen	secondaway	new_scd
withoutball	otp	free_shoot
onballscreen	secondaway	new_scd
withoutball	otp	free_shoot
onballscreen	trap	new_scd
withoutball	otp	free_shoot
1x1perimeter	or	turnover
1x1perimeter	or	foul
onballscreen	secondaway	free_shoot
onballscreen	trap	turnover
withoutball	otp	free_shoot
onballscreen	secondsustain	new_scd
onballscreen	switch	reset
1x1perimeter	or	new_scd
withoutball	otp	reset
outballscreen	switch	free_shoot
outballscreen	secondsustain	new_scd
outballscreen	secondsustain	free_shoot
outballscreen	secondsustain	new_scd
outballscreen	secondaway	new_scd
withoutball	otp	free_shoot
outballscreen	secondshow	new_scd
1x1perimeter	otp	free_shoot
1x1perimeter	otp	foul
outballscreen	secondsustain	new_scd
onballscreen	secondaway	free_shoot
1x1perimeter	nor	turnover
1x1perimeter	nor	new_scd
withoutball	otp	free_shoot
1x1perimeter	or	foul
onballscreen	secondshow	reset
1x1perimeter	nor	contested_shoot
withoutball	otp	free_shoot
withoutball	otp	foul
outballscreen	secondsustain	reset
outballscreen	secondsustain	free_shoot
outballscreen	secondsustain	turnover
1x1post	or	contested_shoot
onballscreen	switch	new_scd
withoutball	otp	free_shoot
onballscreen	secondaway	new_scd
withoutball	otp	turnover
outballscreen	secondaway	new_scd
onballscreen	trap	new_scd
withoutball	otp	foul
outballscreen	secondsustain	new_scd
onballscreen	secondaway	contested_shoot
withoutball	otp	new_scd
1x1perimeter	nor	reset
outballscreen	secondsustain	new_scd
onballscreen	switch	new_scd
1x1post	or	contested_shoot
1x1perimeter	otp	free_shoot
outballscreen	secondsustain	new_scd
outballscreen	secondshow	free_shoot
onballscreen	secondshow	new_scd
withoutball	otp	free_shoot
outballscreen	secondshow	free_shoot
1x1perimeter	nor	new_scd
withoutball	otp	free_shoot
1x1perimeter	otp	free_shoot
outballscreen	secondsustain	new_scd
withoutball	otp	free_shoot
onballscreen	secondaway	new_scd
withoutball	otp	free_shoot
1x1perimeter	nor	reset
outballscreen	secondsustain	new_scd
1x1post	or	reset
1x1perimeter	or	new_scd
withoutball	otp	contested_shoot
1x1perimeter	or	contested_shoot
onballscreen	trap	turnover
1x1perimeter	or	free_shoot
onballscreen	secondshow	new_scd
1x1perimeter	otp	reset
onballscreen	switch	foul
outballscreen	secondsustain	reset
withoutball	close	new_scd
withoutball	otp	free_shoot
onballscreen	trap	free_shoot
onballscreen	switch	new_scd
1x1post	or	new_scd
1x1perimeter	otp	new_scd
withoutball	otp	free_shoot
onballscreen	secondshow	new_scd
withoutball	otp	contested_shoot
withoutball	otp	new_scd
withoutball	otp	new_scd
1x1perimeter	otp	free_shoot
onballscreen	secondaway	free_shoot
onballscreen	thirdopen	contested_shoot
1x1perimeter	otp	free_shoot
onballscreen	secondshow	new_scd
onballscreen	secondshow	reset
1x1perimeter	or	reset
1x1perimeter	nor	contested_shoot
1x1perimeter	otp	foul
outballscreen	secondshow	new_scd
withoutball	otp	free_shoot
onballscreen	thirdopen	reset
withoutball	otp	free_shoot
onballscreen	switch	contested_shoot
outballscreen	secondaway	free_shoot
outballscreen	secondsustain	new_scd
1x1post	or	foul
outballscreen	secondsustain	reset
onballscreen	secondshow	new_scd
outballscreen	otp	foul
outballscreen	secondaway	new_scd
onballscreen	secondshow	reset
onballscreen	secondshow	new_scd
onballscreen	secondaway	free_shoot
1x1perimeter	or	contested_shoot
onballscreen	secondshow	reset
withoutball	nor	contested_shoot
outballscreen	secondsustain	reset
onballscreen	secondshow	reset
onballscreen	trap	reset
outballscreen	secondsustain	new_scd
onballscreen	trap	reset
1x1perimeter	nor	contested_shoot
outballscreen	secondsustain	reset
onballscreen	secondsustain	reset
onballscreen	switch	free_shoot
outballscreen	secondsustain	free_shoot
onballscreen	secondshow	new_scd
outballscreen	secondaway	reset
onballscreen	switch	new_scd
1x1perimeter	or	contested_shoot
outballscreen	secondsustain	reset
withoutball	close	new_scd
withoutball	otp	new_scd
withoutball	otp	free_shoot
outballscreen	secondaway	new_scd
onballscreen	trap	reset
onballscreen	switch	new_scd
1x1perimeter	or	new_scd
withoutball	otp	free_shoot
1x1perimeter	or	contested_shoot
onballscreen	secondshow	new_scd
withoutball	otp	reset
withoutball	otp	new_scd
outballscreen	switch	foul
1x1post	or	contested_shoot
onballscreen	secondsustain	turnover
1x1perimeter	or	contested_shoot
onballscreen	secondsustain	reset
outballscreen	secondshow	free_shoot
withoutball	close	free_shoot
outballscreen	secondsustain	new_scd
onballscreen	secondshow	new_scd
withoutball	otp	turnover
1x1perimeter	nor	free_shoot
outballscreen	secondsustain	new_scd
onballscreen	secondaway	reset
onballscreen	secondshow	reset
onballscreen	secondshow	new_scd
1x1post	nor	new_scd
withoutball	otp	free_shoot
withoutball	otp	free_shoot
outballscreen	secondsustain	new_scd
onballscreen	trap	free_shoot
1x1perimeter	or	reset
onballscreen	secondshow	new_scd
1x1post	or	new_scd
withoutball	otp	free_shoot
1x1perimeter	or	reset
outballscreen	secondsustain	free_shoot
outballscreen	secondshow	free_shoot
outballscreen	secondaway	new_scd
withoutball	nor	turnover
outballscreen	secondsustain	new_scd
1x1perimeter	or	new_scd
withoutball	otp	free_shoot
onballscreen	switch	foul
onballscreen	secondsustain	new_scd
withoutball	otp	new_scd
1x1perimeter	or	contested_shoot
onballscreen	secondsustain	turnover
1x1perimeter	otp	new_scd
withoutball	otp	free_shoot
onballscreen	secondsustain	free_shoot
onballscreen	secondsustain	free_shoot
onballscreen	switch	new_scd
outballscreen	secondshow	turnover
outballscreen	secondsustain	new_scd
onballscreen	secondaway	new_scd
onballscreen	secondshow	new_scd
withoutball	otp	free_shoot
outballscreen	secondsustain	new_scd
onballscreen	secondshow	new_scd
withoutball	otp	free_shoot
onballscreen	secondaway	foul
onballscreen	secondshow	new_scd
withoutball	otp	new_scd
1x1perimeter	otp	new_scd
withoutball	otp	free_shoot
outballscreen	secondsustain	free_shoot
outballscreen	secondsustain	foul
onballscreen	secondaway	reset
onballscreen	secondshow	foul
outballscreen	secondaway	new_scd
onballscreen	secondaway	reset
onballscreen	secondshow	new_scd
1x1perimeter	nor	free_shoot
outballscreen	secondaway	new_scd
onballscreen	secondshow	turnover
onballscreen	secondaway	reset
withoutball	nor	turnover
outballscreen	secondshow	foul
onballscreen	switch	reset
withoutball	away	reset
1x1perimeter	otp	free_shoot
outballscreen	secondsustain	new_scd
onballscreen	secondsustain	foul
outballscreen	secondsustain	new_scd
1x1post	or	turnover
1x1post	otp	free_shoot
1x1post	otp	free_shoot
outballscreen	secondsustain	reset
1x1perimeter	otp	new_scd
withoutball	otp	foul
1x1perimeter	otp	contested_shoot
withoutball	otp	free_shoot
1x1perimeter	or	new_scd
withoutball	otp	free_shoot
1x1perimeter	nor	turnover
onballscreen	secondshow	reset
1x1perimeter	nor	contested_shoot
withoutball	otp	contested_shoot
1x1perimeter	or	contested_shoot
1x1perimeter	or	free_shoot
outballscreen	secondsustain	reset
onballscreen	secondshow	new_scd
onballscreen	secondshow	new_scd
withoutball	away	free_shoot
outballscreen	secondsustain	new_scd
1x1perimeter	or	contested_shoot
onballscreen	secondsustain	new_scd
withoutball	close	turnover
onballscreen	secondsustain	foul
1x1perimeter	or	turnover
withoutball	otp	free_shoot
withoutball	otp	free_shoot
1x1perimeter	or	new_scd
withoutball	otp	free_shoot
1x1post	nor	free_shoot
outballscreen	secondaway	reset
1x1post	nor	contested_shoot
onballscreen	secondshow	reset
onballscreen	secondaway	new_scd
withoutball	away	new_scd
1x1perimeter	otp	contested_shoot
outballscreen	secondaway	new_scd
1x1perimeter	otp	reset
onballscreen	rejectaway	reset
onballscreen	rejectaway	reset
onballscreen	secondaway	new_scd
withoutball	away	new_scd
1x1perimeter	otp	free_shoot
outballscreen	secondsustain	free_shoot
outballscreen	secondsustain	new_scd
1x1perimeter	otp	contested_shoot
onballscreen	switch	reset
1x1perimeter	or	reset
withoutball	away	new_scd
withoutball	away	free_shoot
outballscreen	secondsustain	free_shoot
1x1perimeter	nor	free_shoot
1x1perimeter	nor	reset
outballscreen	thirdopen	free_shoot
onballscreen	switch	reset
outballscreen	secondaway	reset
outballscreen	secondaway	contested_shoot
onballscreen	switch	reset
1x1post	nor	reset
1x1post	nor	reset
1x1perimeter	or	reset
onballscreen	secondshow	new_scd
withoutball	away	free_shoot
outballscreen	thirdopen	free_shoot
onballscreen	secondaway	turnover
1x1post	nor	contested_shoot
onballscreen	rejectaway	free_shoot
onballscreen	switch	reset
withoutball	close	reset
onballscreen	rejectaway	contested_shoot
onballscreen	secondaway	free_shoot
outballscreen	switch	new_scd
outballscreen	switch	new_scd
1x1perimeter	or	free_shoot
1x1post	nor	new_scd
withoutball	away	free_shoot
1x1perimeter	or	reset
withoutball	away	free_shoot
outballscreen	switch	reset
1x1post	nor	new_scd
withoutball	away	new_scd
1x1perimeter	otp	reset
onballscreen	secondaway	reset
onballscreen	rejectaway	reset
1x1perimeter	otp	free_shoot
onballscreen	secondaway	reset
1x1post	or	contested_shoot
onballscreen	secondaway	contested_shoot
1x1perimeter	otp	reset
outballscreen	secondshow	free_shoot
onballscreen	switch	reset
1x1post	nor	contested_shoot
outballscreen	secondaway	free_shoot
withoutball	away	free_shoot
onballscreen	thirdopen	new_scd
onballscreen	secondshow	reset
outballscreen	secondaway	reset
onballscreen	secondshow	new_scd
withoutball	away	free_shoot
1x1perimeter	or	free_shoot
1x1perimeter	or	free_shoot
onballscreen	secondshow	new_scd
withoutball	away	free_shoot
outballscreen	secondsustain	new_scd
withoutball	away	free_shoot
1x1perimeter	otp	new_scd
withoutball	away	free_shoot
onballscreen	secondshow	new_scd
withoutball	away	reset
outballscreen	secondaway	free_shoot
onballscreen	secondsustain	reset
onballscreen	switch	contested_shoot
onballscreen	secondaway	new_scd
withoutball	nor	new_scd
1x1perimeter	otp	free_shoot
outballscreen	secondsustain	new_scd
onballscreen	thirdopen	free_shoot
withoutball	away	free_shoot
onballscreen	secondshow	new_scd
withoutball	away	free_shoot
onballscreen	secondshow	free_shoot
outballscreen	secondsustain	reset
outballscreen	secondsustain	new_scd
onballscreen	thirdopen	reset
outballscreen	fourthsustain	contested_shoot
onballscreen	secondshow	new_scd
withoutball	away	free_shoot
onballscreen	switch	contested_shoot
1x1post	nor	free_shoot
1x1post	nor	free_shoot
1x1perimeter	nor	reset
outballscreen	secondshow	new_scd
withoutball	away	new_scd
1x1post	otp	free_shoot
1x1post	nor	new_scd
withoutball	away	free_shoot
onballscreen	thirdopen	new_scd
onballscreen	secondaway	free_shoot
withoutball	close	new_scd
withoutball	away	free_shoot
onballscreen	thirdopen	new_scd
onballscreen	thirdopen	new_scd
onballscreen	secondaway	reset
1x1perimeter	nor	new_scd
withoutball	away	free_shoot
withoutball	away	free_shoot
withoutball	close	reset
1x1post	nor	reset
1x1perimeter	otp	reset
onballscreen	thirdopen	free_shoot
1x1post	nor	free_shoot
onballscreen	secondshow	free_shoot
outballscreen	secondaway	new_scd
1x1perimeter	otp	free_shoot
onballscreen	secondaway	new_scd
onballscreen	switch	reset
1x1perimeter	or	new_scd
withoutball	away	free_shoot
1x1perimeter	nor	foul
1x1perimeter	nor	free_shoot
onballscreen	secondshow	new_scd
withoutball	away	new_scd
1x1perimeter	otp	new_scd
withoutball	away	free_shoot
1x1post	nor	contested_shoot
onballscreen	secondaway	contested_shoot
withoutball	away	free_shoot
1x1post	nor	reset
outballscreen	secondsustain	reset
1x1post	nor	new_scd
withoutball	away	free_shoot
1x1post	nor	contested_shoot
withoutball	away	free_shoot
onballscreen	secondaway	contested_shoot
1x1perimeter	otp	free_shoot
onballscreen	secondaway	reset
onballscreen	secondaway	new_scd
withoutball	away	reset
1x1perimeter	nor	contested_shoot
withoutball	away	free_shoot
onballscreen	secondaway	free_shoot
onballscreen	secondaway	new_scd
onballscreen	thirdopen	new_scd
onballscreen	secondaway	reset
onballscreen	secondaway	reset
outballscreen	secondsustain	new_scd
withoutball	away	new_scd
withoutball	away	free_shoot
1x1perimeter	nor	contested_shoot
outballscreen	switch	reset
1x1perimeter	nor	free_shoot
onballscreen	secondshow	new_scd
1x1perimeter	or	reset
outballscreen	thirdopen	turnover
onballscreen	switch	new_scd
withoutball	away	free_shoot
outballscreen	secondaway	contested_shoot
onballscreen	secondsustain	reset
onballscreen	secondsustain	new_scd
withoutball	close	new_scd
withoutball	away	reset
outballscreen	secondsustain	free_shoot
outballscreen	secondsustain	free_shoot
outballscreen	secondshow	free_shoot
outballscreen	secondsustain	free_shoot
onballscreen	secondaway	new_scd
withoutball	away	new_scd
1x1perimeter	otp	reset
outballscreen	switch	reset
1x1perimeter	nor	contested_shoot
onballscreen	rejectaway	contested_shoot
1x1perimeter	otp	reset
onballscreen	rejectaway	new_scd
withoutball	away	contested_shoot
onballscreen	secondaway	free_shoot
outballscreen	secondsustain	new_scd
withoutball	away	new_scd
1x1perimeter	otp	reset
withoutball	away	free_shoot
onballscreen	secondshow	reset
1x1post	nor	contested_shoot
onballscreen	secondshow	free_shoot
onballscreen	thirdopen	free_shoot
1x1perimeter	otp	reset
onballscreen	secondaway	new_scd
withoutball	away	new_scd
1x1perimeter	otp	contested_shoot
1x1post	nor	free_shoot
withoutball	away	free_shoot
1x1perimeter	otp	free_shoot
withoutball	away	new_scd
withoutball	away	free_shoot
onballscreen	secondaway	free_shoot
1x1perimeter	otp	reset
onballscreen	secondaway	free_shoot
1x1perimeter	otp	free_shoot
onballscreen	secondaway	new_scd
1x1perimeter	or	new_scd
withoutball	away	free_shoot
outballscreen	fourthsustain	reset
onballscreen	secondshow	new_scd
withoutball	away	reset
1x1perimeter	nor	free_shoot
outballscreen	secondsustain	reset
onballscreen	secondshow	new_scd
withoutball	away	free_shoot
1x1perimeter	nor	new_scd
withoutball	away	free_shoot
outballscreen	secondaway	free_shoot
onballscreen	secondshow	new_scd
1x1perimeter	otp	free_shoot
onballscreen	thirdopen	free_shoot
outballscreen	secondsustain	new_scd
withoutball	away	free_shoot
1x1post	nor	contested_shoot
onballscreen	thirdopen	new_scd
onballscreen	secondshow	new_scd
1x1perimeter	otp	contested_shoot
onballscreen	secondaway	reset
1x1perimeter	nor	reset
onballscreen	secondshow	contested_shoot
1x1post	nor	contested_shoot
withoutball	away	free_shoot
outballscreen	thirdopen	new_scd
1x1perimeter	otp	reset
onballscreen	secondshow	free_shoot
1x1perimeter	or	reset
1x1perimeter	nor	free_shoot
outballscreen	secondaway	free_shoot
outballscreen	secondsustain	new_scd
1x1post	otp	contested_shoot
outballscreen	switch	free_shoot
withoutball	away	free_shoot
outballscreen	switch	reset
onballscreen	secondshow	contested_shoot
onballscreen	secondshow	new_scd
1x1perimeter	otp	free_shoot
1x1perimeter	or	free_shoot
1x1perimeter	nor	new_scd
withoutball	away	free_shoot
1x1perimeter	nor	contested_shoot
withoutball	away	reset
onballscreen	otp	free_shoot
1x1perimeter	nor	free_shoot
1x1perimeter	nor	contested_shoot
outballscreen	secondsustain	new_scd
outballscreen	secondsustain	new_scd
withoutball	otp	free_shoot
1x1perimeter	otp	free_shoot
1x1post	or	new_scd
withoutball	away	new_scd
withoutball	close	contested_shoot
outballscreen	secondsustain	free_shoot
onballscreen	secondaway	free_shoot
1x1post	or	contested_shoot
outballscreen	switch	contested_shoot
1x1post	or	contested_shoot
outballscreen	secondsustain	reset
1x1post	or	free_shoot
outballscreen	secondsustain	reset
outballscreen	secondsustain	new_scd
onballscreen	trap	new_scd
withoutball	or	free_shoot
onballscreen	secondaway	new_scd
onballscreen	secondshow	reset
onballscreen	secondshow	contested_shoot
onballscreen	secondshow	free_shoot
1x1perimeter	nor	new_scd
withoutball	otp	free_shoot
outballscreen	secondaway	new_scd
onballscreen	secondshow	new_scd
1x1post	or	contested_shoot
onballscreen	secondaway	reset
onballscreen	switch	new_scd
withoutball	otp	new_scd
1x1perimeter	otp	free_shoot
1x1perimeter	or	reset
outballscreen	secondshow	new_scd
onballscreen	secondshow	free_shoot
1x1perimeter	nor	free_shoot
1x1perimeter	otp	free_shoot
outballscreen	secondshow	free_shoot
outballscreen	secondsustain	new_scd
1x1post	or	free_shoot
onballscreen	secondshow	contested_shoot
withoutball	close	contested_shoot
outballscreen	secondsustain	new_scd
onballscreen	trap	new_scd
withoutball	away	free_shoot
onballscreen	secondsustain	new_scd
onballscreen	secondsustain	reset
onballscreen	secondsustain	foul
onballscreen	secondsustain	foul
outballscreen	secondsustain	new_scd
onballscreen	trap	new_scd
withoutball	otp	new_scd
1x1perimeter	otp	contested_shoot
1x1perimeter	or	new_scd
withoutball	otp	free_shoot
onballscreen	secondsustain	reset
onballscreen	secondshow	reset
withoutball	away	free_shoot
outballscreen	secondsustain	new_scd
1x1post	or	reset
onballscreen	secondshow	new_scd
onballscreen	secondshow	reset
onballscreen	secondshow	new_scd
withoutball	otp	free_shoot
outballscreen	secondsustain	new_scd
onballscreen	secondshow	reset
onballscreen	secondshow	free_shoot
outballscreen	secondsustain	reset
outballscreen	secondshow	reset
onballscreen	secondshow	new_scd
withoutball	otp	free_shoot
1x1perimeter	or	new_scd
1x1post	or	contested_shoot
onballscreen	secondshow	reset
onballscreen	secondshow	reset
1x1perimeter	or	free_shoot
outballscreen	secondsustain	new_scd
onballscreen	secondshow	new_scd
withoutball	otp	free_shoot
withoutball	otp	free_shoot
outballscreen	secondaway	new_scd
1x1perimeter	otp	new_scd
withoutball	otp	contested_shoot
withoutball	otp	free_shoot
outballscreen	secondsustain	turnover
outballscreen	secondsustain	new_scd
onballscreen	secondshow	reset
onballscreen	secondshow	contested_shoot
outballscreen	secondsustain	new_scd
onballscreen	secondshow	reset
outballscreen	secondshow	reset
outballscreen	secondsustain	free_shoot
onballscreen	secondshow	new_scd
withoutball	otp	free_shoot
outballscreen	secondaway	new_scd
withoutball	close	new_scd
onballscreen	secondaway	free_shoot
onballscreen	secondshow	new_scd
1x1perimeter	or	new_scd
withoutball	or	foul
1x1post	or	contested_shoot
onballscreen	secondshow	new_scd
withoutball	otp	free_shoot
withoutball	close	free_shoot
onballscreen	secondsustain	new_scd
onballscreen	secondshow	free_shoot
onballscreen	secondaway	new_scd
outballscreen	secondaway	free_shoot
1x1perimeter	or	turnover
1x1post	or	contested_shoot
outballscreen	secondsustain	free_shoot
withoutball	otp	free_shoot
onballscreen	secondshow	free_shoot
onballscreen	secondsustain	free_shoot
onballscreen	thirdopen	new_scd
outballscreen	secondsustain	free_shoot
1x1post	or	free_shoot
outballscreen	secondsustain	new_scd
onballscreen	secondshow	new_scd
onballscreen	secondshow	new_scd
1x1post	or	contested_shoot
onballscreen	secondshow	new_scd
onballscreen	secondshow	new_scd
withoutball	otp	free_shoot
1x1post	or	contested_shoot
1x1post	nor	reset
1x1perimeter	nor	contested_shoot
1x1perimeter	or	contested_shoot
outballscreen	thirdopen	new_scd
1x1post	or	free_shoot
withoutball	close	free_shoot
withoutball	away	free_shoot
onballscreen	secondsustain	new_scd
outballscreen	secondsustain	new_scd
withoutball	otp	contested_shoot
withoutball	away	free_shoot
onballscreen	secondsustain	contested_shoot
onballscreen	secondaway	new_scd
onballscreen	secondshow	free_shoot
onballscreen	secondaway	new_scd
withoutball	otp	free_shoot
outballscreen	secondsustain	free_shoot
outballscreen	secondsustain	new_scd
withoutball	otp	new_scd
1x1perimeter	or	new_scd
withoutball	otp	new_scd
withoutball	otp	free_shoot
outballscreen	secondsustain	new_scd
1x1post	or	reset
outballscreen	secondsustain	contested_shoot
onballscreen	secondsustain	reset
outballscreen	secondsustain	turnover
outballscreen	secondsustain	free_shoot
onballscreen	secondshow	free_shoot
outballscreen	switch	reset
withoutball	close	contested_shoot
onballscreen	secondsustain	reset
1x1perimeter	or	free_shoot
1x1perimeter	nor	contested_shoot
onballscreen	secondshow	free_shoot
outballscreen	secondsustain	new_scd
outballscreen	secondsustain	new_scd
onballscreen	secondshow	new_scd
withoutball	otp	turnover
1x1perimeter	or	new_scd
withoutball	otp	free_shoot
1x1perimeter	or	new_scd
withoutball	otp	turnover
onballscreen	secondshow	new_scd
1x1perimeter	or	new_scd
1x1perimeter	or	contested_shoot
1x1perimeter	or	new_scd
withoutball	otp	free_shoot
1x1post	or	new_scd
withoutball	nor	contested_shoot
onballscreen	secondaway	free_shoot
onballscreen	secondshow	new_scd
onballscreen	secondsustain	new_scd
withoutball	away	free_shoot
1x1post	or	contested_shoot
1x1perimeter	or	contested_shoot
outballscreen	secondsustain	free_shoot
onballscreen	secondsustain	reset
withoutball	or	new_scd
withoutball	otp	free_shoot
outballscreen	secondsustain	new_scd
onballscreen	secondshow	turnover
withoutball	otp	foul
outballscreen	secondsustain	free_shoot
outballscreen	secondsustain	free_shoot
onballscreen	secondsustain	turnover
1x1perimeter	otp	free_shoot
1x1perimeter	or	reset
onballscreen	secondshow	turnover
outballscreen	secondsustain	new_scd
withoutball	away	contested_shoot
onballscreen	secondshow	reset
withoutball	close	foul
onballscreen	secondsustain	contested_shoot
1x1perimeter	or	free_shoot
withoutball	otp	new_scd
1x1perimeter	or	new_scd
withoutball	otp	new_scd
withoutball	otp	free_shoot
1x1perimeter	or	new_scd
withoutball	otp	contested_shoot
outballscreen	secondsustain	foul
outballscreen	secondsustain	new_scd
onballscreen	secondshow	reset
1x1perimeter	otp	new_scd
withoutball	close	turnover
outballscreen	secondsustain	new_scd
onballscreen	secondaway	free_shoot
onballscreen	secondshow	reset
onballscreen	secondshow	reset
1x1perimeter	or	free_shoot
1x1perimeter	or	contested_shoot
onballscreen	secondshow	new_scd
withoutball	otp	free_shoot
onballscreen	secondshow	new_scd
onballscreen	secondshow	reset
onballscreen	secondshow	contested_shoot
outballscreen	secondsustain	new_scd
onballscreen	secondshow	reset
onballscreen	secondsustain	contested_shoot
1x1perimeter	or	contested_shoot
onballscreen	trap	turnover
1x1perimeter	or	free_shoot
1x1post	or	contested_shoot
outballscreen	secondsustain	new_scd
withoutball	away	contested_shoot
outballscreen	secondsustain	contested_shoot
outballscreen	secondsustain	new_scd
1x1post	or	contested_shoot
withoutball	away	foul
onballscreen	secondshow	new_scd
withoutball	otp	free_shoot
onballscreen	secondaway	new_scd
withoutball	close	new_scd
onballscreen	secondshow	reset
1x1perimeter	nor	contested_shoot
onballscreen	secondshow	new_scd
1x1perimeter	or	contested_shoot
1x1perimeter	otp	new_scd
withoutball	otp	free_shoot
outballscreen	switch	free_shoot
outballscreen	switch	new_scd
1x1post	or	turnover
withoutball	otp	free_shoot
onballscreen	secondsustain	foul
outballscreen	secondsustain	free_shoot
1x1perimeter	or	new_scd
withoutball	otp	free_shoot
onballscreen	secondshow	new_scd
withoutball	otp	free_shoot
1x1perimeter	or	contested_shoot
